# Supplementary material for: Parallel Synthesis of Piperazine Tethered Thiazole Compounds with Antiplasmodial Activity
Source: Int J Mol Sci. 2023 Dec 12;24(24):17414. doi: 10.3390/ijms242417414 (PMC10743568; doi:10.3390/ijms242417414)
Supplement: Supplementary file 1 [file ijms-24-17414-s001.zip]

Archive with 1 entries (1 files):
- ijms-2750626-supplementary.pdf
